# Supplementary material for: Recurrent HBV Integration Targets as Potential Drivers in Hepatocellular Carcinoma
Source: Cells. 2021 May 23;10(6):1294. doi: 10.3390/cells10061294 (PMC8224658; doi:10.3390/cells10061294)
Supplement: Supplementary file 1 [file cells-10-01294-s001.zip]

Archive with 1 entries (1 files):
- cells-1212399-supplementary.pdf
